# Supplementary material for: Optimal fractional order automatic generation control including an excitation system for hybrid interconnected grids
Source: Sci Rep. 2025 Jul 22;15:26567. doi: 10.1038/s41598-025-10539-4 (PMC12284129; doi:10.1038/s41598-025-10539-4)
Supplement: Supplementary file 1 — Supplementary Information 1. [file 41598_2025_10539_MOESM1_ESM.xlsx]

## Sheet: Sheet1
t(s)	f(t)
0	0
1	0
2	0
3	0
4	0
5	7.26
6	111.27
7	315.81
8	540.78
9	733.95
10	888.74
11	969.56
12	957.44
13	967.74
14	872.98
15	707.95
16	499.86
17	269.14
18	67.27
19	0
20	0
21	0
22	0
23	0
24	0
hour	Wh/m2
