# Supplementary material for: Optimal fractional order automatic generation control including an excitation system for hybrid interconnected grids
Source: Sci Rep. 2025 Jul 22;15:26567. doi: 10.1038/s41598-025-10539-4 (PMC12284129; doi:10.1038/s41598-025-10539-4)
Supplement: Supplementary file 2 — Supplementary Information 2. [file 41598_2025_10539_MOESM2_ESM.xlsx]

## Sheet: Sheet1
t(s)	f(t)
0	0
1	8.27
2	7.68
3	7.09
4	6.7
5	6.36
6	5.56
7	4.06
8	2.85
9	2.4
10	3.26
11	4.63
12	6.12
13	7.31
14	8.26
15	9.14
16	10.13
17	11.25
18	11.86
19	12.02
20	11.53
21	10.68
22	10.28
23	9.89
24	8.31
hour	m/s
